# Supplementary material for: Safety and Efficacy of SGLT2 Inhibitors: A Multiple-Treatment Meta-Analysis of Clinical Decision Indicators
Source: J Clin Med. 2021 Jun 19;10(12):2713. doi: 10.3390/jcm10122713 (PMC8233997; doi:10.3390/jcm10122713)
Supplement: Supplementary file 1 [file jcm-10-02713-s001.zip]

Archive with 1 entries (1 files):
- jcm-1233150-supplementary.pdf
